# Supplementary material for: NbThermo: a new thermostability database for nanobodies
Source: Database (Oxford). 2023 Apr 12;2023:baad021. doi: 10.1093/database/baad021 (PMC10091358; doi:10.1093/database/baad021)
Supplement: baad021_Supp [file baad021_supp.zip]

Archive with 1 entries (1 files):
- suppl_data/NbThermo_SI_revised.docx
